# Supplementary material for: Surgical site infection and pathogens in Ethiopia: a systematic review and meta-analysis
Source: Patient Saf Surg. 2020 Feb 21;14:7. doi: 10.1186/s13037-020-00232-y (PMC7035652; doi:10.1186/s13037-020-00232-y)
Supplement: Supplementary file 1 — Additional file 1. Research checklist. Characteristics of included studies in the meta-analysis of bacterial pathogens. [file 13037_2020_232_MOESM1_ESM.zip]

Archive with 2 entries (2 files):
- Additional file 1.docx
- Additional file 1-research checklist.docx
